# Supplementary material for: Insights into the Diversity of Secondary Metabolites of Planktothrix Using a Biphasic Approach Combining Global Genomics and Metabolomics
Source: Toxins (Basel). 2019 Aug 27;11(9):498. doi: 10.3390/toxins11090498 (PMC6784222; doi:10.3390/toxins11090498)
Supplement: Supplementary file 1 [file toxins-11-00498-s001.zip]

Archive with 2 entries (2 files):
- Supp. Table 1-4.xlsx
- toxins-549555 SI.docx
